# Supplementary material for: Next-Generation Intestinal Toxicity Model of Human Embryonic Stem Cell-Derived Enterocyte-Like Cells
Source: Front Vet Sci. 2021 Sep 16;8:587659. doi: 10.3389/fvets.2021.587659 (PMC8481684; doi:10.3389/fvets.2021.587659)
Supplement: Supplementary file 1 [file Table_1.XLSX]

## Sheet: Sheet1
Human gene name	Rat gene name	hESC-ELC (RC)	Rat small intestine (RC)
A1BG	A1bg	119	0
A1CF	A1cf	2	77
A2M	A2m	673	8
A3GALT2	A3galt2	0	87
A4GALT	A4galt	9	91
AAAS	Aaas	132	49
AACS	Aacs	61	87
AADAC	Aadac	3	709
AADACL2	Aadacl2	2	0
AADACL3	Aadacl3	0	0
AADACL4	RGD1308878	0	0
AADAT	Aadat	104	0
AAGAB	Aagab	133	0
AAK1	Aak1	376	0
AAMDC	Aamdc	30	424
AAMP	Aamp	241	1932
AANAT	Aanat	0	0
AAR2	Aar2	51	52
AARD	Aard	0	15
AARS	Aars	1036	220
AARS2	Aars2	120	0
AARSD1	Aarsd1	129	201
AASDHPPT	Aasdhppt	121	288
AASS	Aass	690	7
AATF	Aatf	70	98
AATK	Aatk	43	9
ABAT	Abat	50	65
ABCA1	Abca1	284	8
ABCA13	Abca13	2	0
ABCA2	Abca2	59	86
ABCA4	Abca4	7	7
ABCA5	Abca5	109	1
ABCA7	Abca7	28	19
ABCB10	Abcb10	12	312
ABCB11	Abcb11	0	3
ABCB4	Abcb1a	11	257
ABCB6	Abcb6	103	141
ABCB7	Abcb7	159	60
ABCB8	Abcb8	19	0
ABCB9	Abcb9	113	183
ABCC1	Abcc1	58	37
ABCC10	Abcc10	71	49
ABCC12	Abcc12	0	0
ABCC2	Abcc2	2	336
ABCC3	Abcc3	24	245
ABCC4	Abcc4	18	26
ABCC5	Abcc5	181	36
ABCC6	Abcc6	7	180
ABCC8	Abcc8	3	0
ABCC9	Abcc9	30	31
ABCD1	Abcd1	1	8
ABCD2	Abcd2	0	13
ABCD3	Abcd3	110	2274
ABCD4	Abcd4	85	1
ABCE1	Abce1	136	157
ABCF1	Abcf1	348	648
ABCF2	Abcf2	115	143
ABCF3	Abcf3	25	205
ABCG1	Abcg1	20	49
ABCG2	Abcg3l3	8	41
ABCG2	Abcg3l1	8	22
ABCG4	Abcg4	0	62
ABCG5	Abcg5	0	188
ABCG8	Abcg8	0	246
ABHD1	Abhd1	12	442
ABHD10	Abhd10	141	33
ABHD11	Abhd11	34	82
ABHD12	Abhd12	103	404
ABHD12B	Abhd12b	6	0
ABHD13	Abhd13	47	327
ABHD14A	Abhd14a	39	25
ABHD14A-ACY1	Acy1	0	811
ABHD14B	Abhd14b	46	649
ABHD15	Abhd15	13	0
ABHD16A	Abhd16a	264	455
ABHD16B	Abhd16b	9	0
ABHD17A	Abhd17a	58	884
ABHD17B	Abhd17b	69	42
ABHD17C	Abhd17c	46	5779
ABHD2	Abhd2	223	484
ABHD3	Abhd3	15	76
ABHD4	Abhd4	98	988
ABHD5	Abhd5	83	2
ABHD6	Abhd6	11	766
ABHD8	Abhd8	19	22
ABI1	Abi1	77	604
ABI2	Abi2	700	59
ABI3	Abi3	0	24
ABL1	Abl1	330	122
ABL2	Abl2	138	4
ABLIM2	Ablim2	3	0
ABLIM3	Ablim3	4	0
ABO	Abo	0	0
ABO	Abo2	0	0
ABR	Abr	158	211
ABRA	Abra	5	0
ABRACL	Abracl	64	493
ABT1	Abt1	52	210
ABTB1	Abtb1	5	71
ABTB2	Abtb2	30	104
ACAA1	Acaa1a	54	430
ACAA2	Acaa2	65	1537
ACACA	Acaca	141	1
ACACB	Acacb	48	0
ACAD10	Acad10	39	68
ACAD11	Acad11	202	225
ACAD9	Acad9	53	370
ACADL	Acadl	3	793
ACADM	Acadm	317	1417
ACADS	Acads	15	610
ACADSB	Acadsb	53	0
ACADVL	Acadvl	545	838
ACAN	Acan	17	0
ACAP1	Acap1	11	5
ACAP2	Acap2	204	42
ACAP3	Acap3	79	15
ACAT1	Acat1	88	1201
ACAT2	Acat2	343	122
ACBD3	Acbd3	322	286
ACBD4	Acbd4	56	428
ACBD5	Acbd5	58	56
ACBD6	Acbd6	88	73
ACBD7	Acbd7	11	0
ACCS	Accs	22	11
ACCSL	Accsl	0	0
ACD	Acd	40	44
ACE	Ace	0	26
ACE2	Ace2	0	7619
ACER1	Acer1	0	142
ACER2	Acer2	0	62
ACHE	Ache	4	0
ACIN1	Acin1	568	479
ACKR2	Ackr2	2	0
ACKR3	Ackr3	15	117
ACLY	Acly	386	332
ACMSD	Acmsd	1	0
ACO1	Aco1	69	359
ACO2	Aco2	237	9128
ACOT1	Acot2	14	176
ACOT1	Acot3	14	33
ACOT1	Acot5	14	7
ACOT1	Acot1	14	0
ACOT11	Acot11	8	10
ACOT12	Acot12	2	7
ACOT13	Acot13	132	593
ACOT2	Acot2	33	176
ACOT2	Acot3	33	33
ACOT2	Acot5	33	7
ACOT2	Acot1	33	0
ACOT4	Acot4	0	9
ACOT6	Acot6	0	0
ACOT7	Acot7	32	296
ACOT8	Acot8	52	236
ACOT9	Acot9	39	389
ACOX1	Acox1	182	33
ACOX2	Acox2	31	0
ACOX3	Acox3	82	13
ACOXL	Acoxl	2	0
ACP1	Acp1	166	288
ACP2	Acp2	144	266
ACP5	Acp5	2	548
ACP6	Acp6	32	516
ACPP	Acpp	0	0
ACR	Acr	0	0
ACRBP	Acrbp	7	28
ACRV1	Acrv1	10	0
ACSBG1	Acsbg1	0	0
ACSBG2	Acsbg2	0	1
ACSF2	Acsf2	35	418
ACSL1	Acsl1	32	246
ACSL3	Acsl3	288	552
ACSL4	Acsl4	125	149
ACSL5	Acsl5	9	4193
ACSL6	Acsl6	0	5
ACSM1	Acsm1	1	2
ACSM3	Acsm3	12	13
ACSM4	Acsm4	0	0
ACSM5	Acsm5	0	0
ACSS1	Acss1	77	502
ACSS2	Acss2	37	165
ACSS3	Acss3	20	0
ACTA1	Acta1	0	144
ACTA2	Acta2	165	4390
ACTB	Actb	915	13733
ACTBL2	Actbl2	2	0
ACTC1	Actc1	3	0
ACTG1	Actg1	4383	5887
ACTG2	Actg2	1	2451
ACTL6A	Actl6a	44	113
ACTL6B	Actl6b	0	9
ACTL7A	Actl7a	0	0
ACTL7B	Actl7b	0	0
ACTL9	Actl9b	0	0
ACTL9	Actl9	0	0
ACTN1	Actn1	903	132
ACTN2	Actn2	1	3
ACTN3	Actn3	7	0
ACTN4	Actn4	1179	5727
ACTR10	Actr10	184	1084
ACTR1A	Actr1a	207	1034
ACTR1B	Actr1b	221	628
ACTR2	Actr2	514	3668
ACTR3	Actr3	190	755
ACTR3B	Actr3b	49	0
ACTR5	Actr5	82	66
ACTR6	Actr6	53	106
ACTR8	Actr8	47	122
ACTRT1	Actrt1	0	0
ACTRT2	Actrt2	0	0
ACTRT3	Actrt3	0	0
ACVR1	Acvr1	113	6
ACVR1B	Acvr1b	112	0
ACVR1C	Acvr1c	2	18
ACVR2A	Acvr2a	118	21
ACVR2B	Acvr2b	207	21
ACVRL1	Acvrl1	2	53
ACY1	Acy1	65	811
ACY3	Acy3	0	42
ACYP1	Acyp1	22	33
ACYP2	Acyp2	2	1
ADA	Ada	43	6597
ADAD1	Adad1	0	0
ADAL	Adal	91	6
ADAM10	Adam10	148	1077
ADAM11	Adam11	17	0
ADAM15	Adam15	181	173
ADAM17	Adam17	262	270
ADAM19	Adam19	70	64
ADAM2	Adam2	0	0
ADAM23	Adam23	79	0
ADAM28	Adam28	19	0
ADAM30	Adam30	0	0
ADAM32	Adam32	1	0
ADAM7	Adam7	4	0
ADAM9	Adam9	89	11
ADAMDEC1	Adamdec1	1	1879
ADAMTS1	Adamts1	118	10
ADAMTS10	Adamts10	46	41
ADAMTS12	Adamts12	5	27
ADAMTS14	Adamts14	9	3
ADAMTS15	Adamts15	104	206
ADAMTS18	Adamts18	22	10
ADAMTS19	Adamts19	31	1
ADAMTS2	Adamts2	57	22
ADAMTS3	Adamts3	268	0
ADAMTS4	Adamts4	89	15
ADAMTS5	Adamts5	14	2
ADAMTS7	Adamts7	141	21
ADAMTS9	Adamts9	182	12
ADAMTSL3	Adamtsl3	92	24
ADAMTSL4	Adamtsl4	19	49
ADAMTSL5	Adamtsl5	111	18
ADAP1	Adap1	5	683
ADAP2	Adap2	8	148
ADAR	Adar	415	4
ADARB1	Adarb1	44	16
ADARB2	Adarb2	1	0
ADAT1	Adat1	49	0
ADAT2	Adat2	35	40
ADCK1	Adck1	13	56
ADCK2	Adck2	67	48
ADCK5	Adck5	160	292
ADCY1	Adcy1	21	0
ADCY10	Adcy10	4	0
ADCY2	Adcy2	40	6
ADCY3	Adcy3	113	16
ADCY4	Adcy4	3	0
ADCY5	Adcy5	24	12
ADCY6	Adcy6	177	122
ADCY7	Adcy7	45	3
ADCY8	Adcy8	6	0
ADCYAP1	Adcyap1	8	0
ADCYAP1R1	Adcyap1r1	12	0
ADD1	Add1	312	972
ADD2	Add2	6	4
ADD3	Add3	773	1023
ADGRB2	Adgrb2	27	5
ADGRB3	Adgrb3	28	0
ADGRE1	Adgre1	0	20
ADGRE5	Adgre5	60	67
ADGRF3	Adgrf3	2	0
ADGRF5	Adgrf5	1	18
ADGRG1	Adgrg1	29	119
ADGRG2	Adgrg2	31	3
ADGRG5	Adgrg5	0	11
ADGRG7	Adgrg7	0	80
ADGRL1	Adgrl1	1336	73
ADGRL2	Adgrl2	180	139
ADGRL3	Adgrl3	215	22
ADGRL4	Adgrl4	5	33
ADH1A	Adh6	0	5
ADH1B	Adh6	0	5
ADH1C	Adh6	1	5
ADH5	Adh5	283	756
ADH6	Adh6	4	5
ADH7	Adh7	0	57
ADHFE1	Adhfe1	14	0
ADI1	Adi1	74	121
ADIPOQ	Adipoq	0	0
ADIPOR1	Adipor1	47	431
ADIPOR2	Adipor2	137	646
ADK	Adk	26	698
ADM	Adm	24	46
ADM2	Adm2	96	0
ADNP	Adnp	302	333
ADNP2	Adnp2	180	13
ADORA1	Adora1	12	0
ADORA2A	Adora2a	0	15
ADORA2B	Adora2b	2	11
ADORA3	Adora3	0	17
ADORA3	LOC100911796	0	9
ADPGK	Adpgk	163	77
ADPRH	Adprh	2	205
ADPRHL1	Adprhl1	9	2
ADPRHL2	Adprhl2	43	227
ADPRM	Adprm	13	219
ADRA1A	Adra1a	0	0
ADRA1B	Adra1b	0	4
ADRA1D	Adra1d	1	0
ADRA2A	Adra2a	2	111
ADRA2B	Adra2b	4	10
ADRA2C	Adra2c	34	0
ADRB1	Adrb1	0	0
ADRB2	Adrb2	0	16
ADRB3	Adrb3	0	5
ADRM1	Adrm1	140	145
ADSL	Adsl	70	135
ADSS	Adss	86	839
ADTRP	Adtrp	5	607
AEBP1	Aebp1	287	93
AEBP2	Aebp2	100	10
AEN	Aen	30	77
AFAP1	Afap1	147	2
AFAP1L1	Afap1l1	2	9
AFAP1L2	Afap1l2	31	0
AFF1	Aff1	141	24
AFF3	Aff3	520	0
AFF4	Aff4	525	369
AFG3L2	Afg3l2	137	478
AFM	Afm	0	0
AFMID	Afmid	43	6
AFP	Afp	0	0
AFTPH	Aftph	249	247
AGA	Aga	59	197
AGAP1	Agap1	128	517
AGAP2	Agap2	113	22
AGAP3	Agap3	275	73
AGBL5	Agbl5	401	8
AGER	Ager	55	10
AGFG1	Agfg1	218	330
AGFG2	Agfg2	21	184
AGK	Agk	47	32
AGL	Agl	91	108
AGMAT	Agmat	9	219
AGMO	Agmo	48	485
AGO1	Ago1	63	129
AGO2	Ago2	187	4
AGO3	Ago3	94	9
AGO4	Ago4	102	2
AGPAT1	Agpat1	239	1024
AGPAT2	Agpat2	80	4
AGPAT3	Agpat3	280	265
AGPAT4	Agpat4	158	184
AGPAT5	Agpat5	135	59
AGPS	Agps	59	160
AGR2	Agr2	0	3695
AGR3	Agr3	0	405
AGRN	Agrn	444	215
AGRP	Agrp	0	0
AGT	Agt	107	22
AGTPBP1	Agtpbp1	65	43
AGTR1	Agtr1b	28	8
AGTR1	Agtr1a	28	8
AGTR2	Agtr2	65	0
AGTRAP	Agtrap	58	284
AGXT	Agxt	0	0
AGXT2	Agxt2	0	4
AHCTF1	Ahctf1	212	143
AHCY	Ahcy	94	236
AHCYL1	Ahcyl1	1607	1514
AHCYL2	Ahcyl2	11	4566
AHDC1	Ahdc1	446	64
AHI1	Ahi1	607	25
AHNAK	Ahnak	1892	674
AHR	Ahr	50	208
AHRR	Ahrr	4	40
AHSA1	Ahsa1	140	1226
AHSP	Ahsp	0	43
AICDA	Aicda	0	0
AIDA	Aida	74	194
AIF1	Aif1	5	220
AIF1L	Aif1l	18	5
AIFM1	Aifm1	77	730
AIFM2	Aifm2	17	19
AIFM3	Aifm3	4	0
AIG1	Aig1	60	332
AIMP1	Aimp1	134	520
AIMP2	Aimp2	72	182
AIP	Aip	110	403
AIPL1	Aipl1	0	0
AIRE	Aire	0	0
AJAP1	Ajap1	22	2
AJUBA	Ajuba	73	14
AK2	Ak2	188	2288
AK3	Ak3	419	1558
AK4	Ak4	71	0
AK6	Ak6	55	109
AK7	Ak7	2	15
AK8	Ak8	0	0
AKAP1	Akap1	63	1
AKAP10	Akap10	128	15
AKAP11	Akap11	322	117
AKAP12	Akap12	1305	233
AKAP13	Akap13	945	427
AKAP14	Akap14	17	18
AKAP17A	Akap17a	270	497
AKAP2	Akap2	153	195
AKAP3	Akap3	0	0
AKAP4	Akap4	0	0
AKAP5	Akap5	5	2
AKAP6	Akap6	52	6
AKAP7	Akap7	28	37
AKAP8	Akap8	173	145
AKAP8L	Akap8l	154	71
AKAP9	Akap9	1685	570
AKIP1	Akip1	79	67
AKIRIN1	Akirin1	134	135
AKIRIN2	Akirin2	55	660
AKNA	Akna	290	17
AKNAD1	Aknad1	0	0
AKR1A1	Akr1a1	146	2842
AKR1B1	Akr1b1	283	541
AKR1B10	Akr1b8	3	203
AKR1B10	Akr1b7	3	0
AKR1C2	Akr1c14	7	8941
AKR1C2	Akr1c2	7	8
AKR1C2	Akr1c3	7	1
AKR1C2	Akr1c1	7	0
AKR1C2	RGD1564865	7	0
AKR1C4	Akr1c14	0	8941
AKR1C4	Akr1c2	0	8
AKR1C4	Akr1c3	0	1
AKR1C4	Akr1c1	0	0
AKR1C4	RGD1564865	0	0
AKR1D1	Akr1d1	1	0
AKR1E2	Akr1e2	0	240
AKR7A2	Akr1c14	120	8941
AKR7A2	Akr1c2	120	8
AKR7A2	Akr1c3	120	1
AKR7A2	Akr1c1	120	0
AKR7A2	RGD1564865	120	0
AKR7A3	Akr7a3	2	3785
AKR7L	Akr7a2	19	1229
AKT1	Akt1	295	2
AKT1S1	Akt1s1	33	100
AKT2	Akt2	1046	0
AKT3	Akt3	142	2
AKTIP	Aktip	60	291
ALAD	Alad	110	166
ALAS1	Alas1	57	1103
ALAS2	Alas2	0	176
ALB	Alb	0	0
ALCAM	Alcam	811	207
ALDH16A1	Aldh16a1	66	316
ALDH18A1	Aldh18a1	133	1522
ALDH1A1	Aldh1a1	84	514
ALDH1A1	Aldh1a7	84	421
ALDH1A2	Aldh1a2	130	58
ALDH1A3	Aldh1a3	32	14
ALDH1B1	Aldh1b1	16	469
ALDH1L1	Aldh1l1	2	133
ALDH1L2	Aldh1l2	62	9
ALDH2	Aldh2	93	2155
ALDH3A1	Aldh3a1	0	2
ALDH3A2	Aldh3a2	135	438
ALDH3B1	Aldh3b1	7	74
ALDH5A1	Aldh5a1	133	90
ALDH6A1	Aldh6a1	165	195
ALDH7A1	Aldh7a1	168	92
ALDH8A1	Aldh8a1	0	0
ALDH9A1	Aldh9a1	148	387
ALDOA	Aldoa	242	5564
ALDOA	Aldoart2	242	7
ALDOB	Aldob	0	28060
ALDOC	Aldoc	11	11
ALG1	Alg1	61	102
ALG10	Alg10	2	18
ALG10B	Alg10	109	18
ALG11	Alg11	326	267
ALG12	Alg12	51	75
ALG14	Alg14	5	281
ALG1L	Alg1	0	102
ALG1L2	Alg1	2	102
ALG2	Alg2	192	133
ALG3	Alg3	94	175
ALG5	Alg5	142	318
ALG6	Alg6	26	70
ALG8	Alg8	33	62
ALG9	Alg9	54	63
ALK	Alk	14	7
ALKBH1	Alkbh1	5	241
ALKBH2	Alkbh2	66	42
ALKBH3	Alkbh3	56	315
ALKBH4	Alkbh4	25	59
ALKBH5	Alkbh5	275	7
ALKBH6	Alkbh6	102	175
ALKBH7	Alkbh7	36	312
ALKBH8	Alkbh8	15	0
ALLC	Dcdc2c	0	0
ALMS1	Alms1	132	95
ALOX12	Alox12	0	10
ALOX12B	Alox12b	0	0
ALOX15	Alox15	0	32
ALOX15B	Alox15b	0	0
ALOX5	Alox5	3	32
ALOX5AP	Alox5ap	0	107
ALOXE3	Aloxe3	1	3
ALPI	Alpi	0	10943
ALPI	Akp3	0	39
ALPK3	Alpk3	8	0
ALPL	Alpl	17	28
ALPP	Alpi	0	10943
ALPP	Akp3	0	39
ALS2	Als2	93	9
ALS2CR12	Als2cr12	6	9
ALX1	Alx1	5	0
ALX3	Alx3	0	0
ALX4	Alx4	36	0
ALYREF	Alyref	61	504
AMACR	Amacr	12	160
AMBN	Ambn	0	0
AMBP	Ambp	0	0
AMBRA1	Ambra1	48	67
AMD1	Amd1	361	2503
AMDHD1	Amdhd1	0	0
AMDHD2	Amdhd2	0	509
AMELX	Amelx	2	0
AMER1	Amer1	30	18
AMH	Amh	27	0
AMHR2	Amhr2	12	0
AMIGO1	Amigo1	8	0
AMIGO2	Amigo2	28	16
AMMECR1L	Ammecr1l	63	151
AMN	Amn	2	361
AMN1	Amn1	33	28
AMOTL2	Amotl2	58	535
AMPD1	Ampd1	0	0
AMPD2	Ampd2	236	62
AMPD3	Ampd3	2	92
AMPH	Amph	3	0
AMT	Amt	227	50
AMTN	Amtn	0	0
AMZ1	Amz1	23	0
AMZ2	Amz2	96	194
ANAPC1	Anapc1	39	84
ANAPC10	Anapc10	11	7
ANAPC13	Anapc13	153	954
ANAPC15	Anapc15	30	252
ANAPC2	Anapc2	13	250
ANAPC4	Anapc4	89	151
ANAPC5	Anapc5	331	506
ANAPC7	Anapc7	87	175
ANG	Ang2	0	2
ANGEL1	Angel1	31	13
ANGEL2	Angel2	126	107
ANGPT1	Angpt1	514	9
ANGPT2	Angpt2	68	31
ANGPT4	Angpt4	0	0
ANGPTL1	Angptl1	71	5
ANGPTL2	Angptl2	119	8
ANGPTL3	Angptl3	8	5
ANGPTL4	Angptl4	37	54
ANGPTL6	Angptl6	12	26
ANK1	Ank1	5	0
ANK3	Ank3	226	1448
ANKEF1	Ankef1	2	10
ANKFY1	Ankfy1	306	486
ANKH	Ankh	563	63
ANKHD1	Ankhd1	52	485
ANKHD1-EIF4EBP3	Ankhd1	613	485
ANKIB1	Ankib1	269	43
ANKLE2	Ankle2	165	1
ANKMY2	Ankmy2	97	366
ANKRA2	Ankra2	474	122
ANKRD1	Ankrd1	15	38
ANKRD10	Ankrd10	478	70
ANKRD12	Ankrd12	957	253
ANKRD13A	Ankrd13a	101	2065
ANKRD13C	Ankrd13c	73	171
ANKRD13D	Ankrd13d	57	2
ANKRD16	Ankrd16	84	21
ANKRD17	Ankrd17	568	556
ANKRD2	Ankrd2	0	0
ANKRD22	Ankrd22	0	0
ANKRD23	Ankrd23	44	4
ANKRD24	Ankrd24	1	9
ANKRD27	Ankrd27	40	82
ANKRD33B	Ankrd33b	25	0
ANKRD34A	Ankrd34a	5	8
ANKRD34B	Ankrd34b	0	0
ANKRD34C	Ankrd34c	0	0
ANKRD37	Ankrd37	13	20
ANKRD39	Ankrd39	26	28
ANKRD40	Ankrd40	50	164
ANKRD42	Ankrd42	136	23
ANKRD44	Ankrd44	115	26
ANKRD46	Ankrd46	52	329
ANKRD49	Ankrd49	86	353
ANKRD50	Ankrd50	287	72
ANKRD52	Ankrd52	107	2
ANKRD54	Ankrd54	34	41
ANKRD55	Ankrd55	2	0
ANKRD6	Ankrd6	154	12
ANKRD61	Ankrd61	0	0
ANKRD65	Ankrd65	1	0
ANKRD9	Ankrd9	22	316
ANKS1A	Anks1a	63	158
ANKS1B	Anks1b	38	1
ANKS3	Anks3	44	17
ANKS4B	Anks4b	0	1625
ANKS6	Anks6	65	11
ANKZF1	Ankzf1	174	177
ANO1	Ano1	75	43
ANO4	Ano4	1	0
ANO6	Ano6	200	1289
ANO7	Ano7	6	0
ANP32A	Anp32a	299	125
ANP32B	Anp32b	687	1053
ANP32D	Anp32a	0	125
ANP32E	Anp32e	145	282
ANPEP	Anpep	0	7679
ANTXR1	Antxr1	230	5
ANXA1	Anxa1	127	92
ANXA10	Anxa10	0	0
ANXA11	Anxa11	164	1215
ANXA13	Anxa13	0	320
ANXA2	Anxa2	576	10174
ANXA3	Anxa3	13	157
ANXA4	Anxa4	23	6827
ANXA5	Anxa5	336	206
ANXA6	Anxa6	252	192
ANXA7	Anxa7	48	1263
ANXA8	Anxa8	0	180
ANXA8L1	Anxa8	0	180
AOAH	Aoah	2	0
AOC1	Aoc1	0	2874
AOC1	Doxl1	0	0
AOC1	Svs1	0	0
AOC1	Doxl2	0	0
AOC3	Aoc3	3	182
AOX1	Aox1	0	6
AP1AR	Ap1ar	85	279
AP1B1	Ap1b1	160	472
AP1M1	Ap1m1	190	84
AP1M2	Ap1m2	0	1300
AP1S1	Ap1s1	32	533
AP1S2	Ap1s2	180	129
AP1S3	Ap1s3	13	709
AP2A1	Ap2a1	47	0
AP2A2	Ap2a2	110	519
AP2B1	Ap2b1	313	162
AP2M1	Ap2m1	274	1108
AP2S1	Ap2s1	91	1084
AP3B1	Ap3b1	159	249
AP3D1	Ap3d1	667	713
AP3M1	Ap3m1	63	384
AP3M2	Ap3m2	163	8
AP3S1	Ap3s1	120	314
AP3S2	Ap3s2	98	276
AP4B1	Ap4b1	69	78
AP4E1	Ap4e1	54	0
AP4M1	Ap4m1	131	2
AP4S1	Ap4s1	58	116
AP5B1	Ap5b1	35	66
AP5M1	Ap5m1	37	36
AP5S1	Ap5s1	34	40
APAF1	Apaf1	127	59
APBA1	Apba1	5	0
APBA2	Apba2	25	5
APBA3	Apba3	76	398
APBB1	Apbb1	20	33
APBB1IP	Apbb1ip	0	63
APBB3	Apbb3	162	31
APC	Apc	244	81
APC2	Apc2	47	52
APCS	Apcs	0	0
APEH	Apeh	110	397
APEX1	Apex1	240	365
APEX2	Apex2	16	28
APH1A	Aph1a	415	711
APH1B	Aph1b	9	27
API5	Api5	147	812
APIP	Apip	24	40
APLF	Aplf	51	25
APLN	Apln	22	7
APLNR	Aplnr	3	31
APLP1	Aplp1	427	204
APLP2	Aplp2	1727	1270
APMAP	Apmap	179	135
APOA1	Apoa1	3	77611
APOA2	Apoa2	0	0
APOA4	Apoa4	0	14431
APOA5	Apoa5	0	0
APOB	Apob	0	3729
APOBEC1	Apobec1	0	364
APOBEC2	Apobec2	10	6
APOBEC4	Apobec4	4	1
APOBR	Apobr	0	7
APOC1	Apoc1	19	0
APOC2	Apoc2	0	5451
APOC3	Apoc3	0	10138
APOC4	Apoc4	0	0
APOC4-APOC2	Apoc4	0	0
APOD	Apod	420	2
APOE	Apoe	327	519
APOF	Apof	0	0
APOH	Apoh	0	0
APOL1	Apol3	59	315
APOL1	Apol9a	59	167
APOL1	RGD1309808	59	9
APOL2	Apol3	38	315
APOL2	Apol9a	38	167
APOL2	RGD1309808	38	9
APOL3	Apol3	0	315
APOL3	Apol9a	0	167
APOL3	RGD1309808	0	9
APOL4	Apol3	1	315
APOL4	Apol9a	1	167
APOL4	RGD1309808	1	9
APOLD1	Apold1	17	30
APOM	Apom	2	3
APOO	Apoo	32	148
APOOL	Apool	163	383
APOPT1	Apopt1	173	332
APP	App	1236	154
APPBP2	Appbp2	187	320
APPL2	Appl2	103	82
APRT	Aprt	73	662
APTX	Aptx	104	24
AQP1	Aqp1	237	172
AQP11	Aqp11	5	754
AQP12A	Aqp12a	0	20
AQP12B	Aqp12a	0	20
AQP2	Aqp2	0	0
AQP3	Aqp3	50	81
AQP4	Aqp4	2	32
AQP5	Aqp5	8	0
AQP6	Aqp6	2	0
AQP7	Aqp7	0	1131
AQP8	Aqp8	3	471
AQP9	Aqp9	1	33
AQR	Aqr	120	78
AR	Ar	43	4
ARAF	Araf	44	387
ARAP2	Arap2	101	43
ARC	Arc	6	0
ARCN1	Arcn1	178	430
AREG	Areg	268	370
AREL1	Arel1	75	182
ARF1	Arf1	683	7
ARF4	Arf4	277	2420
ARF5	Arf5	220	3073
ARF6	Arf6	87	1325
ARFGAP1	Arfgap1	216	186
ARFGAP2	Arfgap2	99	233
ARFGAP3	Arfgap3	161	624
ARFGEF1	Arfgef1	268	767
ARFGEF2	Arfgef2	146	56
ARFIP1	Arfip1	76	54
ARFIP2	Arfip2	51	259
ARFRP1	Arfrp1	105	397
ARG1	Arg1	1	11
ARG2	Arg2	69	1263
ARGLU1	Arglu1	1420	695
ARHGAP1	Arhgap1	187	365
ARHGAP10	Arhgap10	158	46
ARHGAP11A	Arhgap11a	80	160
ARHGAP12	Arhgap12	169	350
ARHGAP15	Arhgap15	0	16
ARHGAP17	Arhgap17	76	243
ARHGAP18	Arhgap18	305	684
ARHGAP20	Arhgap20	12	7
ARHGAP21	Arhgap21	640	119
ARHGAP22	Arhgap22	5	9
ARHGAP24	Arhgap24	282	5
ARHGAP25	Arhgap25	3	4
ARHGAP26	Arhgap26	109	11
ARHGAP27	Arhgap27	1	35
ARHGAP28	Arhgap28	109	7
ARHGAP29	Arhgap29	40	50
ARHGAP30	Arhgap30	0	7
ARHGAP31	Arhgap31	367	0
ARHGAP35	Arhgap35	203	110
ARHGAP39	Arhgap39	21	2
ARHGAP4	Arhgap4	11	17
ARHGAP5	Arhgap5	622	403
ARHGAP8	Arhgap8	30	31
ARHGAP9	Arhgap9	10	26
ARHGDIA	Arhgdia	240	1686
ARHGDIB	Arhgdib	0	304
ARHGEF1	Arhgef1	73	260
ARHGEF11	Arhgef11	124	12
ARHGEF12	Arhgef12	266	34
ARHGEF15	Arhgef15	0	13
ARHGEF16	Arhgef16	11	179
ARHGEF18	Arhgef18	74	376
ARHGEF19	Arhgef19	32	37
ARHGEF2	Arhgef2	777	102
ARHGEF25	Arhgef25	71	59
ARHGEF28	Arhgef28	18	59
ARHGEF3	Arhgef3	211	34
ARHGEF37	Arhgef37	5	0
ARHGEF39	Arhgef39	38	188
ARHGEF40	Arhgef40	389	107
ARHGEF6	Arhgef6	78	4
ARHGEF7	Arhgef7	126	211
ARID1A	Arid1a	482	566
ARID3A	Arid3a	162	5
ARID3B	Arid3b	40	11
ARID3C	Arid3c	0	0
ARID4A	Arid4a	352	366
ARID4B	Arid4b	538	701
ARID5A	Arid5a	15	21
ARIH1	Arih1	180	249
ARIH2	Arih2	402	372
ARL1	Arl1	241	61
ARL10	Arl10	18	2
ARL11	Arl11	2	27
ARL13A	Arl13a	5	7
ARL13B	Arl13b	164	14
ARL14	Arl14	0	0
ARL14EP	Arl14ep	109	37
ARL17A	Arf2	263	94
ARL17B	Arf2	7	94
ARL2	Arl2	120	206
ARL2BP	Arl2bp	111	240
ARL3	Arl3	158	116
ARL4A	Arl4a	215	548
ARL4D	Arl4d	37	29
ARL5A	Arl5a	197	41
ARL5B	Arl5b	13	70
ARL5C	Arl5c	0	5
ARL6	Arl6	7	5
ARL6IP1	Arl6ip1	136	735
ARL6IP4	Arl6ip4	246	336
ARL6IP5	Arl6ip5	510	7
ARL6IP6	Arl6ip6	30	150
ARL8A	Arl8a	256	1551
ARL8B	Arl8b	136	376
ARL9	Arl9	7	0
ARMC1	Armc1	238	226
ARMC10	Armc10	72	184
ARMC12	Armc12	6	0
ARMC3	Armc3	0	3
ARMC5	Armc5	44	78
ARMC6	Armc6	25	0
ARMC7	Armc7	17	158
ARMC8	Armc8	98	100
ARMC9	Armc9	181	26
ARMCX1	Armcx1	49	26
ARMCX2	Armcx2	252	53
ARMCX3	Armcx3	638	85
ARMCX6	Armcx6	60	6
ARMT1	Armt1	9	51
ARNT	Arnt	139	28
ARNT2	Arnt2	79	1
ARNTL	Arntl	28	114
ARNTL2	Arntl2	6	4
ARPC1B	Arpc1b	286	849
ARPC2	Arpc2	1015	2832
ARPC4	Arpc4	320	1651
ARPC4-TTLL3	Ttll3	0	5
ARPC5	Arpc5	145	2243
ARPC5L	Arpc5l	92	671
ARPIN	Arpin	65	210
ARPP21	Arpp21	4	0
ARR3	Arr3	10	0
ARRB1	Arrb1	43	3
ARRB2	Arrb2	124	24
ARRDC1	Arrdc1	30	578
ARRDC2	Arrdc2	4	9
ARRDC3	Arrdc3	146	10
ARRDC4	Arrdc4	114	0
ARRDC5	Arrdc5	0	0
ARSA	Arsa	42	8
ARSB	Arsb	44	34
ARSE	Arse	1	0
ARSG	Arsg	0	1
ARSI	Arsi	23	2
ARSK	Arsk	85	0
ART1	Art1	0	0
ART3	Art3	3	187
ART4	Art4	5	0
ART5	Art5	73	0
ARTN	Artn	8	13
ARV1	Arv1	34	37
ARVCF	Arvcf	41	20
ARX	Arx	7	0
AS3MT	As3mt	71	630
ASAH1	Asah1	87	192
ASAH2	Asah2	0	932
ASAH2B	Asah2	1	932
ASAP1	Asap1	483	35
ASB1	Asb1	62	9
ASB10	Asb10	0	0
ASB12	Asb12	0	0
ASB13	Asb13	8	24
ASB14	Asb14	45	3
ASB16	Asb16	1	0
ASB17	Asb17	0	0
ASB18	Asb18	0	1
ASB2	Asb2	0	61
ASB3	Asb3	131	9
ASB4	Asb4	0	0
ASB5	Asb5	0	0
ASB6	Asb6	95	101
ASB7	Asb7	36	0
ASB8	Asb8	60	202
ASB9	Asb11	0	0
ASCC1	Ascc1	58	387
ASCC2	Ascc2	95	84
ASCC3	Ascc3	237	120
ASCL1	Ascl1	3	0
ASCL2	Ascl2	0	44
ASF1A	Asf1a	68	47
ASF1B	Asf1b	20	37
ASGR1	Asgr1	64	10
ASGR2	Asgr2	0	0
ASH1L	Ash1l	948	554
ASH2L	Ash2l	19	164
ASIC1	Asic1	39	3
ASIC2	Asic2	0	12
ASIC3	Asic3	72	0
ASIC4	Asic4	1	0
ASIC5	Asic5	0	0
ASIP	Asip	1	0
ASL	Asl	26	24
ASMT	Asmt	42	0
ASMTL	Asmtl	10	32
ASNA1	Asna1	46	189
ASNS	Asns	132	32
ASNSD1	Asnsd1	82	192
ASPA	Aspa	0	9
ASPDH	Aspdh	1	8
ASPG	Aspg	4	39
ASPHD2	Asphd2	64	0
ASPM	Aspm	348	56
ASPN	Aspn	190	14
ASRGL1	Asrgl1	35	0
ASS1	Ass1	147	0
ASTE1	Aste1	46	11
ASTL	Astl	0	0
ASTN2	Astn2	1	0
ASZ1	Asz1	0	0
ATAD2B	Atad2b	343	22
ATAD3A	Atad3a	25	181
ATAT1	Atat1	96	28
ATCAY	Atcay	35	3
ATE1	Ate1	126	191
ATF1	Atf1	46	180
ATF2	Atf2	145	11
ATF3	Atf3	45	52
ATF4	Atf4	746	1275
ATF5	Atf5	893	0
ATF6	Atf6	288	93
ATF6B	Atf6b	96	405
ATF7	Atf7	52	2
ATF7IP2	Atf7ip2	181	0
ATG10	Atg10	36	43
ATG101	Atg101	71	744
ATG12	Atg12	241	332
ATG13	Atg13	169	80
ATG14	Atg14	123	101
ATG16L1	Atg16l1	65	216
ATG16L2	Atg16l2	155	29
ATG2A	Atg2a	127	156
ATG3	Atg3	26	165
ATG4B	Atg4b	393	168
ATG4C	Atg4c	31	2
ATG4D	Atg4d	63	271
ATG5	Atg5	73	292
ATG7	Atg7	327	12
ATG9A	Atg9a	112	243
ATG9B	Atg9b	3	0
ATIC	Atic	153	180
ATL1	Atl1	18	42
ATL2	Atl2	143	615
ATL3	Atl3	129	13
ATM	Atm	475	18
ATN1	Atn1	458	21
ATOH1	Atoh1	0	97
ATOH7	Atoh7	0	0
ATOH8	Atoh8	7	9
ATOX1	Atox1	108	1645
ATP10A	Atp10a	20	5
ATP11A	Atp11a	184	52
ATP12A	Atp12a	0	0
ATP13A1	Atp13a1	67	176
ATP13A2	Atp13a2	22	94
ATP13A3	Atp13a3	172	0
ATP13A4	Atp13a4	1	0
ATP13A5	Atp13a5	0	0
ATP1A1	Atp1a1	519	18964
ATP1A2	Atp1a2	143	63
ATP1A3	Atp1a3	0	0
ATP1A4	Atp1a4	1	0
ATP1B1	Atp1b1	240	18883
ATP1B2	Atp1b2	212	0
ATP1B3	Atp1b3	267	432
ATP1B4	Atp1b4	0	0
ATP2A2	Atp2a2	136	292
ATP2A3	Atp2a3	9	538
ATP2B1	Atp2b1	3712	9377
ATP2B2	Atp2b2	1	2
ATP2B3	Atp2b3	8	5
ATP2B4	Atp2b4	618	283
ATP2C1	Atp2c1	79	269
ATP2C2	Atp2c2	9	16
ATP4A	Atp4a	0	0
ATP4B	Atp4b	0	0
ATP6AP1	Atp6ap1	217	206
ATP6AP1L	Atp6ap1l	37	0
ATP6AP2	Atp6ap2	267	2
ATP6V0A1	Atp6v0a1	143	900
ATP6V0A2	Atp6v0a2	139	1
ATP6V0A4	Atp6v0a4	0	10
ATP6V0B	Atp6v0b	160	1319
ATP6V0C	Atp6v0c	768	4695
ATP6V0D1	Atp6v0d1	72	519
ATP6V0D2	Atp6v0d2	1	0
ATP6V0E1	Atp6v0e1	251	594
ATP6V0E2	Atp6v0e2	54	0
ATP6V1A	Atp6v1a	225	1135
ATP6V1B1	Atp6v1b1	1	0
ATP6V1B2	Atp6v1b2	117	1087
ATP6V1C1	Atp6v1c1	68	256
ATP6V1C2	Atp6v1c2	1007	17
ATP6V1D	Atp6v1d	91	1575
ATP6V1E1	Atp6v1e1	108	838
ATP6V1E2	Atp6v1e2	11	0
ATP6V1F	Atp6v1f	181	1462
ATP6V1G1	Atp6v1g1	535	2805
ATP6V1G2	Atp6v1g2	6	0
ATP6V1G2-DDX39B	Atp6v1g2	413	0
ATP6V1G3	Atp6v1g3	0	0
ATP6V1H	Atp6v1h	48	221
ATP7A	Atp7a	97	16
ATP7B	Atp7b	84	13
ATP8B1	Atp8b1	49	390
ATP8B2	Atp8b2	187	146
ATP9B	Atp9b	145	66
ATPAF1	Atpaf1	37	172
ATPAF2	Atpaf2	13	161
ATRAID	Atraid	253	331
ATRIP	Atrip	43	17
ATRN	Atrn	100	155
ATXN1	Atxn1	143	4
ATXN10	Atxn10	159	169
ATXN2L	Atxn2l	972	121
ATXN3L	Atxn3	0	48
ATXN7L3B	Atxn7l3b	290	795
AUH	Auh	28	289
AUP1	Aup1	244	563
AURKA	Aurka	42	210
AURKB	Aurkb	83	37
AURKC	Aurkc	13	3
AVEN	Aven	19	52
AVIL	Avil	14	38
AVP	Avp	1	0
AVPI1	Avpi1	12	201
AVPR1A	Avpr1a	26	0
AVPR1B	Avpr1b	0	0
AVPR1B	LOC100909648	0	0
AVPR2	Avpr2	1	0
AWAT1	Awat1	0	0
AWAT2	Awat2	1	0
AXIN2	Axin2	45	45
AXL	Axl	167	0
AZGP1	Azgp1	0	0
AZI2	Azi2	117	236
AZIN1	Azin1	92	759
AZIN2	Azin2	62	0
B2M	B2m	942	33049
B3GALNT1	B3galnt1	13	24
B3GALNT2	B3galnt2	158	152
B3GALT1	B3galt1	9	0
B3GALT2	B3galt2	29	44
B3GALT4	B3galt4	6	22
B3GALT5	B3galt5	0	542
B3GALT6	B3galt6	152	17
B3GAT1	B3gat1	3	0
B3GAT2	B3gat2	49	0
B3GAT3	B3gat3	68	247
B3GNT2	B3gnt2	53	599
B3GNT3	B3gnt3	0	1
B3GNT4	B3gnt4	0	0
B3GNT5	B3gnt5	57	202
B3GNT6	B3gnt6	0	0
B3GNT7	B3gnt7	8	106
B3GNT8	B3gnt8	1	10
B3GNTL1	B3gntl1	14	0
B4GALNT1	B4galnt1	30	43
B4GALNT3	B4galnt3	0	0
B4GALNT4	B4galnt4	157	48
B4GALT1	B4galt1	362	16
B4GALT2	B4galt2	120	43
B4GALT3	B4galt3	145	494
B4GALT4	B4galt4	53	77
B4GALT5	B4galt5	159	277
B4GALT6	B4galt6	98	1276
B4GALT7	B4galt7	86	65
B9D1	B9d1	15	106
B9D2	B9d2	11	32
BAALC	Baalc	14	2
BAAT	Baat	1	0
BABAM1	Babam1	122	352
BACE1	Bace1	326	2
BACE2	Bace2	103	24
BACH1	Bach1	95	0
BAD	Bad	71	165
BAG1	Bag1	57	377
BAG2	Bag2	32	64
BAG3	Bag3	60	111
BAG4	Bag4	93	54
BAG5	Bag5	94	173
BAG6	Bag6	318	333
BAIAP2L1	Baiap2l1	24	247
BAIAP2L2	Baiap2l2	1	171
BAK1	Bak1	18	968
BAMBI	Bambi	28	0
BANF1	Banf1	199	1052
BANK1	Bank1	5	19
BANP	Banp	116	51
BAP1	Bap1	83	146
BARD1	Bard1	143	2
BARHL1	Barhl1	0	0
BARHL2	Barhl2	0	0
BARX1	Barx1	0	0
BASP1	Basp1	431	176
BATF	Batf	0	6
BATF3	Batf3	11	13
BAX	Bax	66	39
BAZ1A	Baz1a	222	244
BAZ1B	Baz1b	727	468
BAZ2A	Baz2a	505	168
BAZ2B	Baz2b	972	397
BBOX1	Bbox1	16	0
BBS1	Bbs1	106	7
BBS10	Bbs10	18	22
BBS2	Bbs2	104	7
BBS4	Bbs4	205	32
BBS5	Bbs5	55	0
BBS7	Bbs7	31	3
BBX	Bbx	1142	42
BCAM	Bcam	21	20
BCAN	Bcan	3	0
BCAP29	Bcap29	211	139
BCAP31	Bcap31	214	2159
BCAR1	Bcar1	144	425
BCAR3	Bcar3	24	111
BCAS1	Bcas1	1	315
BCAS2	Bcas2	57	195
BCAT1	Bcat1	453	8
BCAT2	Bcat2	85	43
BCCIP	Bccip	306	415
BCDIN3D	Bcdin3d	26	22
BCHE	Bche	21	15
BCKDHA	Bckdha	95	213
BCKDHB	Bckdhb	17	163
BCKDK	Bckdk	59	285
BCL10	Bcl10	27	319
BCL11A	Bcl11a	110	12
BCL11B	Bcl11b	14	465
BCL2	Bcl2	160	2
BCL2A1	Bcl2a1	1	131
BCL2L1	Bcl2l1	19	121
BCL2L11	Bcl2l11	97	16
BCL2L12	Bcl2l12	214	137
BCL2L13	Bcl2l13	78	0
BCL2L14	Bcl2l14	4	81
BCL2L15	Bcl2l15	4	2254
BCL2L2	Bcl2l2	45	15
BCL3	Bcl3	59	216
BCL6	Bcl6	72	56
BCL6B	Bcl6b	0	6
BCL7B	Bcl7b	43	118
BCL7C	Bcl7c	43	165
BCL9L	Bcl9l	360	579
BCLAF1	Mtfr2	529	63
BCO1	Bco1	14	92
BCO2	Bco2	31	335
BCOR	Bcor	105	55
BCORL1	Bcorl1	66	97
BCS1L	Bcs1l	50	39
BDH1	Bdh1	10	214
BDH2	Bdh2	110	25
BDKRB1	Bdkrb1	8	0
BDKRB2	Bdkrb2	21	34
BDNF	Bdnf	52	2
BDP1	Bdp1	1138	7
BECN1	Becn1	168	510
BEGAIN	Begain	135	4
BEND5	Bend5	32	18
BEND6	Bend6	13	1
BEND7	Bend7	17	21
BEST1	Best1	121	0
BEST2	Best2	1	1
BEST3	Best3	0	1
BET1L	Bet1l	63	225
BEX1	Bex2	41	27
BEX2	Bex2	67	27
BEX4	Bex4	87	0
BFAR	Bfar	136	211
BFSP1	Bfsp1	16	100
BFSP2	Bfsp2	0	7
BGLAP	Bglap	0	0
BGN	Bgn	1627	154
BHLHA15	Bhlha15	0	31
BHLHB9	Bhlhb9	35	6
BHLHE22	Bhlhe22	0	158
BHLHE23	Bhlhe23	0	0
BHLHE40	Bhlhe40	157	19
BHMT	Bhmt	11	4
BHMT2	Bhmt2	15	0
BICC1	Bicc1	278	1
BICD1	Bicd1	138	3
BICD2	Bicd2	172	64
BID	Bid	21	0
BIK	Bik	12	8
BIN1	Bin1	327	60
BIN2	Bin2	0	18
BIN3	Bin3	66	145
BIRC2	Birc2	279	110
BIRC3	Birc3	5	52
BIRC5	Birc5	50	376
BIRC6	Birc6	329	668
BIRC7	Birc7	3	0
BIRC8	Xiap	0	30
BIVM	Bivm	219	96
BIVM-ERCC5	Bivm	197	96
BLCAP	Blcap	98	261
BLK	Blk	0	6
BLMH	Blmh	117	448
BLNK	Blnk	0	178
BLOC1S1	Bloc1s1	66	1436
BLOC1S2	Bloc1s2	89	368
BLOC1S4	Bloc1s4	87	134
BLOC1S5	Bloc1s5	34	273
BLOC1S5-TXNDC5	Bloc1s5	332	273
BLOC1S6	Bloc1s6	174	47
BLVRA	Blvra	41	267
BLVRB	Blvrb	68	128
BLZF1	Blzf1	20	59
BMF	Bmf	150	0
BMI1	Bmi1	81	5
BMP1	Bmp1	235	49
BMP10	Bmp10	0	0
BMP15	Bmp15	0	0
BMP2	Bmp2	51	11
BMP3	Bmp3	2	253
BMP4	Bmp4	290	448
BMP5	Bmp5	64	33
BMP6	Bmp6	321	0
BMP7	Bmp7	32	11
BMPER	Bmper	16	5
BMPR1A	Bmpr1a	16	94
BMPR1B	Bmpr1b	8	0
BMPR2	Bmpr2	416	48
BMS1	Bms1	307	206
BMX	Bmx	0	36
BNC1	Bnc1	22	0
BNC2	Bnc2	944	14
BNIP1	Bnip1	13	34
BNIP2	Bnip2	54	9
BNIP3	Bnip3	88	62
BNIP3L	Bnip3l	416	2023
BNIPL	Bnipl	7	0
BOD1	Bod1	175	59
BOD1L2	Bod1	0	59
BOK	Bok	16	221
BOLA1	Bola1	27	106
BOLA3	Bola3	29	629
BOLL	Boll	14	0
BOP1	Bop1	38	214
BORA	Bora	22	13
BPGM	Bpgm	5	299
BPHL	Bphl	43	35
BPI	Bpi	26	0
BPIFA1	Bpifa5	0	2
BPIFA1	Bpifa1	0	0
BPIFA2	Bpifa2	0	0
BPIFA3	Bpifa3	0	0
BPIFB1	Bpifb1	0	0
BPIFB2	Bpifb2	0	0
BPIFB3	Bpifb3	0	0
BPIFB4	Bpifb4	0	0
BPIFC	Bpifc	0	12
BPNT1	Bpnt1	42	6212
BRAP	Brap	63	78
BRCA1	Brca1	88	17
BRCA2	Brca2	107	34
BRCC3	Brcc3	62	786
BRD1	Brd1	91	258
BRD2	Brd2	410	972
BRD3	Brd3	670	377
BRD7	Brd7	227	349
BRD8	Brd8	258	162
BRD9	Brd9	294	283
BRDT	Brdt	0	0
BRF1	Brf1	62	76
BRF2	Brf2	383	84
BRI3	Bri3	275	1912
BRI3BP	Bri3bp	7	136
BRINP1	Brinp1	55	2
BRINP2	Brinp2	3	1
BRINP3	Brinp3	0	1
BRIX1	Brix1	120	280
BRK1	Brk1	305	733
BRMS1	Brms1	28	273
BRMS1L	Brms1l	35	20
BROX	Brox	65	343
BRPF1	Brpf1	119	126
BRPF3	Brpf3	38	1
BRS3	Brs3	1	0
BRSK1	Brsk1	103	0
BSCL2	Bscl2	361	134
BSDC1	Bsdc1	136	139
BSG	Bsg	122	1592
BSN	Bsn	17	0
BSND	Bsnd	0	0
BSPRY	Bspry	0	396
BST1	Bst1	0	1132
BST2	Bst2	189	1
BSX	Bsx	0	0
BTAF1	Btaf1	465	188
BTBD1	Btbd1	43	359
BTBD10	Btbd10	84	63
BTBD16	Btbd16	0	0
BTBD17	Btbd17	12	0
BTBD3	Btbd3	59	85
BTBD6	Btbd6	81	191
BTBD7	Btbd7	591	45
BTBD9	Btbd9	83	88
BTC	Btc	2	19
BTD	Btd	16	133
BTF3	Btf3	409	997
BTG1	Btg1	744	2308
BTG1	LOC367975	744	1
BTG2	Btg2	69	1048
BTG3	Btg3	68	30
BTG4	Btg4	0	0
BTK	Btk	0	1
BTLA	Btla	0	0
BTN1A1	Btn1a1	0	0
BTNL2	Btnl2	1	2
BTRC	Btrc	124	21
BUB1	Bub1	26	54
BUB1B	Bub1b	49	81
BUB3	Bub3	413	1161
BUD13	Bud13	75	107
BUD31	Bud31	167	755
BYSL	Bysl	18	30
BZW1	Bzw1	104	952
BZW2	Bzw2	144	198
C10orf53	LOC680885	0	0
C10orf88	RGD1305014	21	15
C10orf90	LOC100302465	1	3
C10orf99	LOC290595	0	52
C11orf1	RGD1564937	17	0
C11orf16	LOC499240	3	0
C11orf24	RGD1311946	80	702
C11orf49	RGD1309540	128	23
C11orf52	LOC689959	0	103
C11orf54	RGD1309534	113	470
C11orf58	RGD1311703	513	506
C11orf65	RGD1311251	5	22
C11orf68	Bles03	162	700
C11orf71	RGD1563941	31	714
C11orf74	RGD1309730	71	87
C11orf86	LOC689065	0	773
C11orf87	LOC100125362	0	4
C11orf91	RGD1563222	0	3
C11orf94	RGD1563263	0	2
C11orf95	RGD1560108	178	104
C11orf96	RGD1564664	35	315
C11orf97	RGD1561795	0	0
C12orf10	Myg1	49	79
C12orf29	RGD1307947	87	61
C12orf4	RGD1311164	87	35
C12orf43	RGD1311899	61	194
C12orf45	RGD1563365	37	91
C12orf49	RGD1562310	80	12
C12orf50	LOC500827	0	0
C12orf56	RGD1561648	4	0
C12orf57	Grcc10	293	550
C12orf60	LOC500354	4	1
C12orf65	RGD1563482	79	36
C12orf66	RGD1565498	7	3
C12orf71	LOC690784	4	0
C12orf73	LOC691921	38	177
C14orf119	RGD1308430	56	349
C14orf28	RGD1307621	33	0
C14orf93	RGD1565222	41	33
C15orf38-AP3S2	Arpin	98	210
C15orf39	RGD1305464	47	113
C15orf40	RGD1305713	26	50
C15orf48	MGC105649	2	6023
C15orf61	RGD1309779	71	171
C15orf65	Ccpg1os	4	0
C16orf45	RGD1305733	155	0
C16orf46	LOC687399	15	0
C16orf54	LOC308990	0	14
C16orf58	RGD1310127	223	87
C16orf70	RGD621098	95	4
C16orf71	LOC360479	1	2
C16orf72	RGD1309748	62	231
C16orf86	RGD1561415	9	0
C16orf87	RGD1308706	56	91
C16orf89	RGD1565166	1	10
C16orf91	RGD1565784	20	376
C16orf92	RGD1563217	3	0
C17orf107	LOC687707	1	0
C17orf49	RGD1308134	332	386
C17orf53	LOC303566	13	21
C17orf58	RGD1565033	29	38
C17orf75	RGD1310429	52	7
C17orf80	MGC95210	69	35
C17orf97	RGD1565611	20	0
C18orf21	MGC116121	25	33
C18orf25	RGD1308601	34	31
C18orf32	RGD1562987	94	880
C18orf54	LOC361346	47	3
C19orf24	RGD1562114	77	119
C19orf25	RGD1359127	49	173
C19orf38	LOC691141	25	5
C19orf44	RGD1311847	81	88
C19orf47	RGD1307554	18	58
C19orf53	LOC288913	190	284
C19orf66	LOC500956	115	69
C19orf71	LOC690617	0	0
C1D	C1d	33	525
C1GALT1	C1galt1	107	25
C1GALT1C1	C1galt1c1	20	113
C1orf100	LOC689766	1	144
C1orf105	RGD1309106	0	0
C1orf109	RGD1560436	22	0
C1orf112	LOC498265	44	38
C1orf115	RGD1310587	1	2162
C1orf116	LOC498222	0	233
C1orf122	RGD1559909	159	104
C1orf123	RGD1559786	142	151
C1orf131	RGD1562218	96	683
C1orf146	LOC689986	2	0
C1orf158	LOC691162	2	0
C1orf159	RGD1311517	24	2
C1orf174	RGD1304567	59	170
C1orf185	LOC689589	0	0
C1orf189	RGD1564171	0	39
C1orf194	RGD1309139	6	0
C1orf198	RGD1559896	132	211
C1orf21	RGD1309104	156	184
C1orf210	RGD1305347	0	1313
C1orf216	RGD1563072	39	17
C1orf35	RGD1304587	85	259
C1orf43	LOC361985	284	644
C1orf50	RGD1564804	26	87
C1orf52	RGD1560065	145	95
C1orf53	RGD1566099	6	53
C1orf56	RGD1359334	274	0
C1orf74	LOC100125367	9	51
C1orf87	RGD1560146	0	0
C1orf94	LOC682102	0	0
C1QA	C1qa	0	414
C1QB	C1qb	0	950
C1QBP	C1qbp	135	1840
C1QC	C1qc	0	853
C1QL1	C1ql1	26	0
C1QL2	C1ql2	1	0
C1QL3	C1ql3	1	0
C1QL4	C1ql4	51	0
C1QTNF1	C1qtnf1	9	24
C1QTNF2	C1qtnf2	2	67
C1QTNF3	C1qtnf3	29	14
C1QTNF3-AMACR	C1qtnf3	21	14
C1QTNF4	C1qtnf4	25	0
C1QTNF5	C1qtnf5	50	30
C1QTNF6	C1qtnf6	100	18
C1QTNF7	C1qtnf7	45	16
C1QTNF9	C1qtnf9	4	3
C1QTNF9B	C1qtnf9	4	3
C1R	C1r	125	572
C1RL	C1rl	113	0
C1S	C1s	152	350
C2	C2	3	70
C20orf144	RGD1561517	0	0
C20orf194	RGD1565616	193	2
C20orf27	RGD1311739	40	383
C20orf85	LOC689618	0	0
C20orf96	LOC502684	135	0
C21orf58	RGD1564149	66	4
C21orf62	RGD1562726	23	6
C21orf91	RGD1563888	78	0
C22orf23	RGD1359634	4	36
C22orf39	LOC498122	57	103
C2CD2	C2cd2	79	12
C2CD2L	C2cd2l	30	460
C2CD3	C2cd3	30	0
C2CD4C	C2cd4c	20	0
C2CD5	C2cd5	151	96
C2orf40	RGD1305645	5	12
C2orf42	RGD1306746	23	40
C2orf49	RGD1310553	104	83
C2orf50	LOC690276	0	0
C2orf69	RGD1306941	84	41
C2orf70	RGD1559683	0	0
C2orf73	RGD1562229	0	0
C2orf74	LOC690352	26	0
C2orf76	LOC288978	5	36
C2orf78	MGC114499	0	0
C2orf81	LOC500227	11	0
C3	C3	2	4
C3AR1	C3ar1	2	7
C3orf14	RGD1306063	12	369
C3orf18	RGD1307461	31	0
C3orf20	RGD1560289	0	0
C3orf22	LOC685964	0	0
C3orf33	RGD1565059	48	8
C3orf38	MGC95208	60	22
C3orf62	LOC498675	111	4
C3orf67	LOC361016	30	0
C3orf84	LOC680045	0	0
C4A	C4b	126	84
C4A	C4a	126	75
C4B	C4b	105	84
C4B	C4a	105	75
C4BPA	C4bpa	0	0
C4BPB	C4bpb	0	1
C4orf17	RGD1309170	0	6
C4orf19	LOC498368	0	180
C4orf3	LOC691807	118	1095
C4orf33	RGD1359508	42	27
C4orf45	LOC499643	0	0
C4orf46	RGD1560010	37	29
C4orf48	RGD1560394	29	0
C4orf51	LOC498933	1	0
C5AR1	C5ar1	3	15
C5AR2	C5ar2	0	0
C5orf15	RGD1310352	271	410
C5orf22	RGD1306502	45	74
C5orf30	RGD1562136	26	212
C5orf34	RGD1306227	15	67
C5orf46	RGD1563060	0	0
C5orf47	RGD1311343	0	1
C5orf51	RGD1305938	31	208
C5orf52	RGD1308775	0	0
C5orf63	LOC100174910	2	51
C6	C6	0	6
C6orf118	MGC94891	1	0
C6orf120	LOC100125364	124	292
C6orf136	RGD1302996	61	477
C6orf141	LOC688459	0	442
C6orf201	RGD1307537	19	5
C6orf203	LOC683897	38	258
C6orf47	G4	35	141
C6orf62	LOC498750	294	42
C6orf89	RGD735065	342	284
C7orf25	RGD1308147	8	29
C7orf31	LOC500124	25	0
C7orf43	RGD1305455	78	176
C7orf50	LOC498154	178	88
C7orf55-LUC7L2	Luc7l2	448	342
C7orf57	LOC688553	0	0
C8A	C8a	0	7
C8B	C8b	0	0
C8G	C8g	1	45
C8orf34	RGD1564053	27	4
C8orf37	MGC94199	31	25
C8orf58	RGD1308117	33	8
C8orf59	RGD1565641	133	899
C8orf74	RGD1565212	0	0
C8orf76	RGD1310852	54	36
C8orf82	MGC94207	40	155
C9	C9	0	9
C9orf116	RGD1306233	9	0
C9orf135	RGD1560242	0	16
C9orf3	Npepo	33	0
C9orf40	LOC499331	39	144
C9orf43	LOC500475	2	8
C9orf50	RGD1311084	4	0
C9orf64	RGD1311345	9	199
C9orf72	RGD1359108	59	108
C9orf78	RGD1305178	126	162
C9orf85	RGD1359158	22	132
CA1	Car1	2	18
CA11	Car11	131	28
CA12	Car12	45	0
CA13	Car13	0	2
CA14	Car14	35	2
CA2	Car2	0	3756
CA3	Car3	1	0
CA4	Car4	4	34
CA5A	Car5a	0	0
CA5B	Car5b	41	18
CA6	Car6	0	29
CA7	Car7	0	1
CA8	Car8	6	127
CA9	Car9	0	34
CAAP1	Caap1	116	48
CAB39	Cab39	53	1946
CAB39L	Cab39l	8	190
CABIN1	Cabin1	338	94
CABLES1	Cables1	25	171
CABP1	Cabp1	0	1
CABP4	Cabp4	3	0
CABP5	Cabp5	0	0
CABP7	Cabp7	29	194
CABS1	Cabs1	0	0
CABYR	Cabyr	10	3
CACFD1	Cacfd1	83	310
CACHD1	Cachd1	55	13
CACNA1A	Cacna1a	49	64
CACNA1B	Cacna1b	12	1
CACNA1C	Cacna1c	111	9
CACNA1D	Cacna1d	5	16
CACNA1E	Cacna1e	7	6
CACNA1F	Cacna1f	0	0
CACNA1G	Cacna1g	236	2
CACNA1H	Cacna1h	62	26
CACNA1S	Cacna1s	0	4
CACNA2D1	Cacna2d1	286	122
CACNA2D2	Cacna2d2	15	0
CACNA2D3	Cacna2d3	3	0
CACNA2D4	Cacna2d4	2	0
CACNB1	Cacnb1	44	6
CACNB2	Cacnb2	88	36
CACNB3	Cacnb3	159	22
CACNB4	Cacnb4	12	0
CACNG1	Cacng1	0	0
CACNG2	Cacng2	0	0
CACNG3	Cacng3	0	0
CACNG4	Cacng4	2	3
CACNG5	Cacng5	0	0
CACNG6	Cacng6	0	1
CACNG7	Cacng7	9	0
CACNG8	Cacng8	35	0
CACTIN	Cactin	91	82
CACUL1	Cacul1	371	163
CACYBP	Cacybp	132	483
CAD	Cad	176	90
CADM1	Cadm1	1100	9
CADM2	Cadm2	10	0
CADM3	Cadm3	8	0
CADM4	Cadm4	29	0
CAGE1	Cage1	0	5
CALB1	Calb1	9	1
CALB2	Calb2	0	78
CALCA	Calca	0	0
CALCB	Calcb	0	0
CALCOCO1	Calcoco1	176	79
CALCR	Calcr	0	0
CALCRL	Calcrl	40	8
CALD1	Cald1	1697	923
CALHM1	Calhm1	0	0
CALHM2	Calhm2	5	111
CALHM3	Calhm3	0	0
CALM1	Calm2	1181	973
CALM2	Calm2	956	973
CALM3	Calm3	938	2258
CALML3	Calml3	0	1
CALML4	Calml4	60	3822
CALN1	Caln1	5	0
CALR	Calr	1269	4082
CALR3	Calr3	0	5
CALU	Calu	1476	1681
CALY	Caly	11	1
CAMK1	Camk1	181	258
CAMK1D	Camk1d	138	19
CAMK1G	Camk1g	4	0
CAMK2A	Camk2a	19	0
CAMK2B	Camk2b	0	3550
CAMK2G	Camk2g	30	0
CAMK2N1	Camk2n1	52	92
CAMK2N2	Camk2n2	4	0
CAMK4	Camk4	7	14
CAMKK1	Camkk1	43	11
CAMKK2	Camkk2	158	5
CAMKMT	Camkmt	6	47
CAMKV	Camkv	3	0
CAMLG	Camlg	354	69
CAMP	Camp	0	2
CAMSAP1	Camsap1	191	36
CAMSAP2	Camsap2	353	118
CAMSAP3	Camsap3	5	191
CAMTA1	Camta1	98	95
CAMTA2	Camta2	68	171
CAND1	Cand1	201	341
CAND2	Cand2	39	27
CANT1	Cant1	85	404
CANX	Canx	1769	3579
CAP1	Cap1	306	1145
CAP2	Cap2	31	9
CAPG	Capg	39	78
CAPN1	Capn1	44	127
CAPN10	Capn10	26	65
CAPN11	Capn11	1	0
CAPN12	Capn12	964	3744
CAPN13	Capn13	0	184
CAPN15	Capn15	137	134
CAPN2	Capn2	234	451
CAPN3	Capn3	28	5
CAPN5	Capn5	70	0
CAPN6	Capn6	273	0
CAPN7	Capn7	217	110
CAPN8	Capn8	0	16
CAPN9	Capn9	4	56
CAPNS1	Capns1	371	1278
CAPRIN1	Caprin1	272	150
CAPS2	Caps2	14	1
CAPSL	Capsl	0	50
CAPZA1	Capza1	259	722
CAPZA2	Capza2	60	2177
CAPZA3	Capza3	0	0
CAPZB	Capzb	1030	2507
CARD10	Card10	28	0
CARD16	Casp1	8	1057
CARD17	Casp1	0	1057
CARD6	Card6	0	18
CARD9	Card9	8	14
CARF	Carf	66	2
CARHSP1	Carhsp1	133	482
CARM1	Carm1	516	434
CARS	Cars	199	220
CARS2	Cars2	130	75
CARTPT	Cartpt	0	51
CASC1	Casc1	5	11
CASC3	Casc3	387	14
CASC4	Casc4	152	20
CASKIN1	Caskin1	114	14
CASKIN2	Caskin2	39	96
CASP1	Casp1	5	1057
CASP12	Casp12	0	4
CASP14	Casp14	0	0
CASP2	Casp2	124	140
CASP3	Casp3	49	2434
CASP6	Casp6	63	824
CASP7	Casp7	38	400
CASP8	Casp8	36	17
CASP8AP2	Casp8ap2	304	105
CASP9	Casp9	38	88
CASQ1	Casq1	1	3
CASQ2	Casq2	6	79
CASR	Casr	6	0
CASS4	Cass4	0	0
CAST	Cast	476	811
CAT	Cat	1	650
CATSPER2	Catsper2	7	12
CATSPER3	Catsper3	2	0
CATSPERD	Catsperd	0	0
CAV1	Cav1	28	256
CAV2	Cav2	19	16
CAV3	Cav3	0	9
CBFA2T2	Cbfa2t2	162	1
CBFA2T3	Cbfa2t3	24	111
CBFB	Cbfb	272	174
CBLB	Cblb	285	72
CBLC	Cblc	0	574
CBLL1	Cbll1	31	285
CBLN1	Cbln1	1	0
CBLN2	Cbln2	2	7
CBLN3	Cbln3	19	4
CBLN4	Cbln4	0	0
CBR1	Cbr1	52	428
CBR3	Cbr3	12	65
CBR4	Cbr4	117	96
CBS	Cbs	112	8
CBWD3	Cbwd1	72	92
CBWD5	Cbwd1	58	92
CBWD6	Cbwd1	45	92
CBX2	Cbx2	140	17
CBX3	Cbx3	661	434
CBX5	Cbx5	997	357
CBX6	Cbx6	1230	115
CBX7	Cbx7	115	68
CBX8	Cbx8	56	54
CBY1	Cby1	165	0
CC2D1A	Cc2d1a	37	89
CC2D1B	Cc2d1b	69	90
CCAR1	Ccar1	931	681
CCAR2	Ccar2	74	40
CCDC102A	Ccdc102a	41	43
CCDC103	Ccdc103	0	0
CCDC105	Ccdc105	0	0
CCDC112	Ccdc112	53	42
CCDC114	Ccdc114	6	0
CCDC115	Ccdc115	50	0
CCDC116	Ccdc116	0	0
CCDC117	Ccdc117	149	41
CCDC12	Ccdc12	78	369
CCDC120	Ccdc120	30	0
CCDC124	Ccdc124	19	315
CCDC125	Ccdc125	10	38
CCDC126	Ccdc126	11	138
CCDC127	Ccdc127	61	144
CCDC130	Ccdc130	123	83
CCDC134	Ccdc134	7	64
CCDC137	Ccdc137	76	293
CCDC146	Ccdc146	65	0
CCDC148	Ccdc148	36	1
CCDC150	Ccdc150	54	0
CCDC151	Ccdc151	0	0
CCDC152	Ccdc152	41	797
CCDC153	Ccdc153	2	0
CCDC166	Ccdc166	0	0
CCDC167	Ccdc167	39	38
CCDC169	Ccdc169	3	0
CCDC169-SOHLH2	Sohlh2	2	0
CCDC17	Ccdc17	7	18
CCDC172	Ccdc172	0	0
CCDC173	Ccdc173	14	6
CCDC174	Ccdc174	143	110
CCDC175	Ccdc175	15	106
CCDC179	Ccdc179	10	0
CCDC181	Ccdc181	14	27
CCDC182	Ccdc182	0	0
CCDC184	Ccdc184	3	6
CCDC185	Ccdc185	0	0
CCDC22	Ccdc22	11	89
CCDC24	Ccdc24	74	1
CCDC25	Ccdc25	272	489
CCDC27	Ccdc27	0	0
CCDC28A	Ccdc28a	69	170
CCDC28B	Ccdc28b	33	28
CCDC33	Ccdc33	6	0
CCDC34	Ccdc34	278	199
CCDC39	Ccdc39	11	63
CCDC40	Ccdc40	28	0
CCDC42	Ccdc42	0	0
CCDC43	Ccdc43	76	126
CCDC47	Ccdc47	134	775
CCDC50	Ccdc50	227	74
CCDC51	Ccdc51	11	149
CCDC58	Ccdc58	52	341
CCDC59	Ccdc59	124	198
CCDC60	Ccdc60	0	0
CCDC61	Ccdc61	10	14
CCDC62	Ccdc62	2	9
CCDC63	Ccdc63	0	0
CCDC65	Ccdc65	8	8
CCDC68	Ccdc68	0	146
CCDC69	Ccdc69	11	6
CCDC71	Ccdc71	38	14
CCDC77	Ccdc77	58	62
CCDC8	Ccdc8	413	41
CCDC80	Ccdc80	1923	469
CCDC81	Ccdc81	10	0
CCDC82	Ccdc82	153	20
CCDC86	Ccdc86	41	3
CCDC87	Ccdc87	0	0
CCDC89	Ccdc89	0	0
CCDC90B	Ccdc90b	124	223
CCDC91	Ccdc91	67	269
CCDC92	Ccdc92	98	199
CCDC93	Ccdc93	233	250
CCDC97	Ccdc97	51	206
CCER1	Ccer1	0	0
CCHCR1	Cchcr1	28	12
CCIN	Ccin	0	0
CCK	Cck	3	677
CCKAR	Cckar	0	0
CCKBR	Cckbr	25	0
CCL11	Ccl11	0	253
CCL17	Ccl17	0	3
CCL19	Ccl19	0	0
CCL2	Ccl2	34	23
CCL21	Ccl21	0	199
CCL22	Ccl22	0	0
CCL24	Ccl24	0	454
CCL26	Ccl26	0	2
CCL27	Ccl27	153	67
CCL28	Ccl28	0	10
CCL7	Ccl7	0	8
CCL8	Ccl12	0	2
CCM2	Ccm2	45	109
CCNA1	Ccna1	7	0
CCNA2	Ccna2	98	73
CCNB1	Ccnb1	63	365
CCNB1IP1	Ccnb1ip1	140	0
CCNC	Ccnc	74	64
CCND1	Ccnd1	436	1149
CCND2	Ccnd2	1326	84
CCND3	Ccnd3	117	477
CCNDBP1	Ccndbp1	12	1007
CCNE1	Ccne1	48	28
CCNE2	Ccne2	50	85
CCNF	Ccnf	64	21
CCNG1	Ccng1	182	214
CCNG2	Ccng2	92	622
CCNH	Ccnh	46	174
CCNI	Ccni	831	1921
CCNJ	Ccnj	40	24
CCNJL	Ccnjl	17	87
CCNK	Ccnk	98	224
CCNL2	Aurkaip1	1238	465
CCNO	Ccno	7	0
CCNT1	Ccnt1	144	0
CCNT2	Ccnt2	176	310
CCNY	Ccny	313	53
CCP110	Ccp110	145	23
CCPG1	Ccpg1	177	108
CCR1	Ccr1	4	4
CCR1	Ccr1l1	4	0
CCR10	Ccr10	14	31
CCR3	Ccr3	0	7
CCR4	Ccr4	0	0
CCR5	Ccr5	0	20
CCR6	Ccr6	0	56
CCR7	Ccr7	0	0
CCR9	Ccr9	0	20
CCRL2	Ccrl2	0	23
CCS	Ccs	97	360
CCSAP	Ccsap	109	0
CCSER1	Ccser1	4	3
CCT2	Cct2	246	620
CCT3	Cct3	297	1111
CCT4	Cct4	389	4256
CCT5	Cct5	191	1277
CCT6A	Cct6a	283	320
CCT6B	Cct6b	16	1
CCT7	Cct7	330	1386
CCT8	Cct8	334	1491
CCT8L2	Cct8l1	0	0
CCZ1	Ccz1b	155	455
CCZ1B	Ccz1b	99	455
CD101	Cd101	24	0
CD14	Cd14	0	9
CD151	Cd151	222	1618
CD163	Cd163	0	93
CD164	Cd164	322	1119
CD177	Cd177	0	0
CD180	Cd180	0	0
CD19	Cd19	0	2
CD1D	Cd1d1	1	106
CD2	Cd2	0	4
CD200	Cd200	79	46
CD200R1	Cd200r1	0	0
CD200R1L	Cd200r1	0	0
CD209	Cd209e	7	0
CD209	Cd209a	7	0
CD209	Clec4m	7	0
CD22	Cd22	0	0
CD226	Cd226	0	0
CD244	Cd244	0	0
CD247	Cd247	1	16
CD248	Cd248	162	4
CD27	Cd27	0	7
CD274	Cd274	26	0
CD276	Cd276	373	36
CD28	Cd28	0	0
CD2AP	Cd2ap	70	100
CD2BP2	Cd2bp2	151	221
CD300A	Cd300a	3	6
CD300C	RGD1559482	0	27
CD300E	Cd300e	0	0
CD300LB	Cd300lb	3	0
CD300LD	Cd300a	0	6
CD300LF	Cd300lf	0	6
CD300LF	Cd300le	0	0
CD302	Cd302	146	361
CD320	Cd320	26	148
CD33	Siglec5	0	8
CD34	Cd34	48	0
CD36	RGD1565355	8	131
CD37	Cd37	33	13
CD38	Cd38	0	6
CD3D	Cd3d	0	26
CD3E	Cd3e	0	13
CD3EAP	Cd3eap	61	220
CD3G	Cd3g	0	49
CD4	Cd4	0	0
CD40	Cd40	31	12
CD40LG	Cd40lg	2	2
CD44	Cd44	67	187
CD46	Cd46	156	6
CD47	Cd47	451	648
CD48	Cd48	0	35
CD5	Cd5	0	0
CD52	Cd52	4	14
CD53	Cd53	0	212
CD55	Cd55	2	51
CD59	Cd59	287	857
CD5L	Cd5l	0	3
CD6	Cd6	6	3
CD63	Cd63	3846	5072
CD68	Cd68	7	86
CD69	Cd69	0	12
CD7	Cd7	3	142
CD70	Cd70	12	0
CD72	Cd72	15	89
CD74	Cd74	16	3484
[truncated: 12,904 more rows]
